# Supplementary material for: Antibacterial and Antibiofilm Effects of Lactobacilli Strains against Clinical Isolates of Pseudomonas aeruginosa under Conditions Relevant to Cystic Fibrosis
Source: Antibiotics (Basel). 2023 Jul 7;12(7):1158. doi: 10.3390/antibiotics12071158 (PMC10376640; doi:10.3390/antibiotics12071158)
Supplement: Supplementary file 1 [file antibiotics-12-01158-s001.zip]

Archive with 1 entries (1 files):
- antibiotics-2449888-supplementary.pdf
